# Supplementary material for: Review of Nitidotachinus Campbell (Staphylinidae, Tachyporinae) from Mainland China
Source: Zookeys. 2014 Oct 16;(447):87–107. doi: 10.3897/zookeys.447.8129 (PMC4205750; doi:10.3897/zookeys.447.8129)
Supplement: XML Treatment for Nitidotachinus capillosus [file zookeys.447.8129-treatment2.xml]

<!DOCTYPE tp:taxon-treatment
  PUBLIC "-//TaxonX//DTD Taxonomic Treatment Publishing DTD v0 20100105//EN" "tax-treatment-NSO.dtd">
<tp:taxon-treatment xmlns:tp="http://www.plazi.org/taxpub"><tp:treatment-meta><kwd-group><label>Taxon classification</label><kwd><named-content content-type="kingdom">Animalia</named-content></kwd><kwd><named-content content-type="order">Coleoptera</named-content></kwd><kwd><named-content content-type="family">Staphylinidae</named-content></kwd></kwd-group><mixed-citation publication-type="journal"><person-group><name><surname>Zheng</surname><given-names>Dan-Lin</given-names></name><name><surname>Li</surname><given-names>Li-Zhen</given-names></name><name><surname>Zhao</surname><given-names>Mei-Jun</given-names></name></person-group><article-title>Review of <italic><tp:taxon-name><tp:taxon-name-part taxon-name-part-type="genus">Nitidotachinus</tp:taxon-name-part></tp:taxon-name></italic> Campbell (<tp:taxon-name><tp:taxon-name-part taxon-name-part-type="family">Staphylinidae</tp:taxon-name-part></tp:taxon-name>, <tp:taxon-name><tp:taxon-name-part taxon-name-part-type="subfamily">Tachyporinae</tp:taxon-name-part></tp:taxon-name>) from Mainland China</article-title><source>Zookeys</source><day>16</day><month>10</month><year>2014</year><volume>2014</volume><issue>447</issue><fpage>87</fpage><lpage>107</lpage><pub-id pub-id-type="doi">10.3897/zookeys.447.8129</pub-id></mixed-citation></tp:treatment-meta><tp:nomenclature><tp:taxon-name>
                        <tp:taxon-name-part taxon-name-part-type="genus">Nitidotachinus</tp:taxon-name-part>
                        <tp:taxon-name-part taxon-name-part-type="species">capillosus</tp:taxon-name-part>
                        <object-id xmlns:xlink="http://www.w3.org/1999/xlink" content-type="zoobank" xlink:type="simple">http://zoobank.org/546F89C2-B07F-4165-B29F-5FF024F56DEB</object-id>
                    </tp:taxon-name><tp:taxon-status xmlns:xlink="http://www.w3.org/1999/xlink" xlink:type="simple">sp. n.</tp:taxon-status><xref ref-type="fig" rid="F1">Figs 1A</xref><xref ref-type="fig" rid="F2">, 2</xref></tp:nomenclature><tp:treatment-sec sec-type="Type specimens"><title>Type specimens.</title><p><bold>Holotype:</bold> <bold>China:</bold> male, Mt. Longwang Reserve (alt. 950–1200m), Anji County, Zhejiang Prov., 25.IV.2004, Jing-Wen Zhu leg. <bold>Paratypes:</bold> <bold>China:</bold> 3 males, same date and locality as holotype, Li-Long Zhu leg.; 1 male, same date and locality as holotype, Jing Chen leg.; 1 male, same date and locality as holotype, Shan-Jia Shen leg.; 2 females, same date and locality as holotype, Jin-Wen Li leg.</p></tp:treatment-sec><tp:treatment-sec sec-type="Description"><title>Description.</title><p>Body (Fig. <xref ref-type="fig" rid="F1">1A</xref>) medium in size, 4.2–5.2 mm (total length); 2.8–2.9 mm (length of forebody). Color dark brown with shine; head black; first and second antennal segments, mouthparts, margins of pronotum, narrow apical margins of both elytra and abdominal segments, and legs yellowish red; disc of pronotum, third to apical antennal segments dark reddish brown.</p><fig id="F1" position="float" orientation="portrait"><label>Figure 1.</label><caption><p>Habitus of <italic><tp:taxon-name><tp:taxon-name-part taxon-name-part-type="genus">Nitidotachinus</tp:taxon-name-part></tp:taxon-name></italic> spp. <bold>A</bold> <italic><tp:taxon-name><tp:taxon-name-part taxon-name-part-type="genus">Nitidotachinus</tp:taxon-name-part> <tp:taxon-name-part taxon-name-part-type="species">capillosus</tp:taxon-name-part></tp:taxon-name></italic> sp. n. <bold>B</bold> <italic><tp:taxon-name><tp:taxon-name-part taxon-name-part-type="genus">Nitidotachinus</tp:taxon-name-part> <tp:taxon-name-part taxon-name-part-type="species">brunneus</tp:taxon-name-part></tp:taxon-name></italic> sp. n. <bold>C</bold> <italic><tp:taxon-name><tp:taxon-name-part taxon-name-part-type="genus">Nitidotachinus</tp:taxon-name-part> <tp:taxon-name-part taxon-name-part-type="species">dui</tp:taxon-name-part></tp:taxon-name></italic> <bold>D</bold> <italic><tp:taxon-name><tp:taxon-name-part taxon-name-part-type="genus">Nitidotachinus</tp:taxon-name-part> <tp:taxon-name-part taxon-name-part-type="species">xiangi</tp:taxon-name-part></tp:taxon-name></italic> sp. n. <bold>E</bold> <italic><tp:taxon-name><tp:taxon-name-part taxon-name-part-type="genus">Nitidotachinus</tp:taxon-name-part> <tp:taxon-name-part taxon-name-part-type="species">anhuiensis</tp:taxon-name-part></tp:taxon-name></italic> sp. n. <bold>F</bold> <italic><tp:taxon-name><tp:taxon-name-part taxon-name-part-type="genus">Nitidotachinus</tp:taxon-name-part> <tp:taxon-name-part taxon-name-part-type="species">bini</tp:taxon-name-part></tp:taxon-name></italic>  sp. n. <bold>G</bold> <italic><tp:taxon-name><tp:taxon-name-part taxon-name-part-type="genus">Nitidotachinus</tp:taxon-name-part> <tp:taxon-name-part taxon-name-part-type="species">excellens</tp:taxon-name-part></tp:taxon-name></italic> <bold>H</bold> <italic><tp:taxon-name><tp:taxon-name-part taxon-name-part-type="genus">Nitidotachinus</tp:taxon-name-part> <tp:taxon-name-part taxon-name-part-type="species">excellens</tp:taxon-name-part> <tp:taxon-name-part taxon-name-part-type="subspecies">concolor</tp:taxon-name-part></tp:taxon-name></italic> (paratype). Scale: 2 mm.</p></caption><graphic xmlns:xlink="http://www.w3.org/1999/xlink" xlink:href="zookeys-447-087-g001.jpg" position="float" orientation="portrait" xlink:type="simple" id="oo_32912.jpg"/></fig><p>Head subtriangular, 0.49 times as wide as pronotum; surface very finely and sparsely punctate, with dense and coarse microsculpture consisting mostly of irregular meshes and transverse wave lines. Antennae long, extending backward beyond the middle of elytra; first and second segments glabrous except for a few long setae, third to 11th densely pubescent; the relative length of each segment from base to apex: 11.0 : 6.0 : 14.0 : 11.0 : 13.0 : 13.0 : 13.0 : 12.5 : 12.0 : 11.0 : 17.0; 10th segment 1.69 times as long as wide. Maxillary palpus moderately long, relative lengths of 4th and 3rd segments: 15.0 : 8.5.</p><p>Pronotum broad, transverse, 0.66 times as long as wide, widest at basal third. Surface with dense and fine microsculpture consisting of transverse wave lines; punctures similar to those on head.</p><p>Elytra in sutural length 0.67 times as long as wide; 1.09 times as long as the median length of pronotum; sides gradually widened posteriad; apical margins sinuate; apical angles sharp. Surface with punctures and microsculpture similar to those on pronotum.</p><p>Abdomen gradually narrowed from base to apex. Surface with many long bristles which are becoming denser towards anal apex, finely and sparsely punctate and pubescent, with minute microsculpture only at sides of third tergite.</p><p>Male: Fore tarsal segments I–IV dilated; the relative lengths of hind tarsal segments from base to apex: 14.0 : 5.0 : 4.0 : 4.0 : 9.0. Eighth tergite (Fig. <xref ref-type="fig" rid="F2">2C</xref>) 4-lobed; inner lobes separated from each other by a V-shaped emargination, much longer than outer lobes. Sixth sternite (Fig. <xref ref-type="fig" rid="F2">2A</xref>) slightly and arcuately emarginate at middle in apical margin, with 10–12 peg setae on each side of the emargination. Seventh sternite (Fig. <xref ref-type="fig" rid="F2">2B</xref>) subtriangularly depressed at middle in posterior part, roundly and deeply emarginate in apical margin, covered with a lot of peg setae and dense fine pubescence in the depression, densely bordered by long black spiniform setae on posterior margin. Eighth sternite (Fig. <xref ref-type="fig" rid="F2">2D</xref>) 2-lobed apically, deeply incised between the lobes, the depth 0.36 times as long as the length of sternite. Aedeagus (Figs <xref ref-type="fig" rid="F2">2G–H</xref>) with parameres much longer than median lobe, narrowed apicad and slightly curved ventrad near apices.</p><fig id="F2" position="float" orientation="portrait"><label>Figure 2.</label><caption><p><italic><tp:taxon-name><tp:taxon-name-part taxon-name-part-type="genus">Nitidotachinus</tp:taxon-name-part> <tp:taxon-name-part taxon-name-part-type="species">capillosus</tp:taxon-name-part></tp:taxon-name></italic> sp. n. <bold>A</bold> male 6th sternite <bold>B</bold> male 7th sternite <bold>C</bold> male 8th tergite <bold>D</bold> male 8th sternite <bold>E</bold> female 8th tergite <bold>F</bold> female 8th sternite <bold>G</bold> aedeagus in lateral view <bold>H</bold> aedeagus in ventral view. Scale: 0.3 mm.</p></caption><graphic xmlns:xlink="http://www.w3.org/1999/xlink" xlink:href="zookeys-447-087-g002.jpg" position="float" orientation="portrait" xlink:type="simple" id="oo_32776.jpg"/></fig><p>Female: Fore tarsal segments I–IV normal. Eighth tergite (Fig. <xref ref-type="fig" rid="F2">2E</xref>) 4-lobed; inner lobes distinctly shorter than outer lobes. Eighth sternite (Fig. <xref ref-type="fig" rid="F2">2F</xref>) 6-lobed; inner lobes much broader than intermediate lobes, separated from each other by a deep subtriangulate emargination.</p></tp:treatment-sec><tp:treatment-sec sec-type="Distribution"><title>Distribution.</title><p>China (Zhejiang Province).</p></tp:treatment-sec><tp:treatment-sec sec-type="Remarks"><title>Remarks.</title><p>This new species is similar to <italic><tp:taxon-name><tp:taxon-name-part taxon-name-part-type="genus">Nitidotachinus</tp:taxon-name-part> <tp:taxon-name-part taxon-name-part-type="species">anhuiensis</tp:taxon-name-part></tp:taxon-name></italic> and <italic><tp:taxon-name><tp:taxon-name-part taxon-name-part-type="genus">Nitidotachinus</tp:taxon-name-part> <tp:taxon-name-part taxon-name-part-type="species">xiangi</tp:taxon-name-part></tp:taxon-name></italic> by the median portion of male seventh sternite with distinct pubescence, but can be separated from <italic><tp:taxon-name><tp:taxon-name-part taxon-name-part-type="genus">Nitidotachinus</tp:taxon-name-part> <tp:taxon-name-part taxon-name-part-type="species">anhuiensis</tp:taxon-name-part></tp:taxon-name></italic> by median portion of seventh sternite densely pubescent. It differs from <italic><tp:taxon-name><tp:taxon-name-part taxon-name-part-type="genus">Nitidotachinus</tp:taxon-name-part> <tp:taxon-name-part taxon-name-part-type="species">xiangi</tp:taxon-name-part></tp:taxon-name></italic> by the male seventh sternite with short peg setae area reaching the apical margin of sternite.</p></tp:treatment-sec><tp:treatment-sec sec-type="Etymology"><title>Etymology.</title><p>The specific name is derived from a Latin word “capillosus” (= hairy), which refers to male seventh sternite with dense pubescence on disc.</p></tp:treatment-sec></tp:taxon-treatment>
