# Supplementary material for: Review of Nitidotachinus Campbell (Staphylinidae, Tachyporinae) from Mainland China
Source: Zookeys. 2014 Oct 16;(447):87–107. doi: 10.3897/zookeys.447.8129 (PMC4205750; doi:10.3897/zookeys.447.8129)
Supplement: XML Treatment for Nitidotachinus brunneus [file zookeys.447.8129-treatment3.xml]

<!DOCTYPE tp:taxon-treatment
  PUBLIC "-//TaxonX//DTD Taxonomic Treatment Publishing DTD v0 20100105//EN" "tax-treatment-NSO.dtd">
<tp:taxon-treatment xmlns:tp="http://www.plazi.org/taxpub"><tp:treatment-meta><kwd-group><label>Taxon classification</label><kwd><named-content content-type="kingdom">Animalia</named-content></kwd><kwd><named-content content-type="order">Coleoptera</named-content></kwd><kwd><named-content content-type="family">Staphylinidae</named-content></kwd></kwd-group><mixed-citation publication-type="journal"><person-group><name><surname>Zheng</surname><given-names>Dan-Lin</given-names></name><name><surname>Li</surname><given-names>Li-Zhen</given-names></name><name><surname>Zhao</surname><given-names>Mei-Jun</given-names></name></person-group><article-title>Review of <italic><tp:taxon-name><tp:taxon-name-part taxon-name-part-type="genus">Nitidotachinus</tp:taxon-name-part></tp:taxon-name></italic> Campbell (<tp:taxon-name><tp:taxon-name-part taxon-name-part-type="family">Staphylinidae</tp:taxon-name-part></tp:taxon-name>, <tp:taxon-name><tp:taxon-name-part taxon-name-part-type="subfamily">Tachyporinae</tp:taxon-name-part></tp:taxon-name>) from Mainland China</article-title><source>Zookeys</source><day>16</day><month>10</month><year>2014</year><volume>2014</volume><issue>447</issue><fpage>87</fpage><lpage>107</lpage><pub-id pub-id-type="doi">10.3897/zookeys.447.8129</pub-id></mixed-citation></tp:treatment-meta><tp:nomenclature><tp:taxon-name>
                        <tp:taxon-name-part taxon-name-part-type="genus">Nitidotachinus</tp:taxon-name-part>
                        <tp:taxon-name-part taxon-name-part-type="species">brunneus</tp:taxon-name-part>
                        <object-id xmlns:xlink="http://www.w3.org/1999/xlink" content-type="zoobank" xlink:type="simple">http://zoobank.org/719CF9A5-E3B5-46AA-9FC2-59491B99F87A</object-id>
                    </tp:taxon-name><tp:taxon-status xmlns:xlink="http://www.w3.org/1999/xlink" xlink:type="simple">sp. n.</tp:taxon-status><xref ref-type="fig" rid="F1">Figs 1B</xref><xref ref-type="fig" rid="F3">, 3</xref></tp:nomenclature><tp:treatment-sec sec-type="Type specimens"><title>Type specimens.</title><p><bold>Holotype:</bold> <bold>China:</bold> male, Mt. Longwang Reserve (alt. 950–1200m), Anji County, Zhejiang Prov., 25.IV.2004, Li-Long Zhu leg. <bold>Paratypes:</bold> <bold>China:</bold> 1 female, same data as holotype; 2 males, same locality as holotype, Liang Tang leg.; 1 male, 1 female, same locality as holotype, Jia-Jie Huang leg.; 1 male, same locality as holotype, Jia-Yao Hu leg.; 1 male, same locality as holotype, 25.IV.2006, Liang Tang leg.; 1 female, same locality as holotype, 25.IV.2006, Shan-Jia Shen leg.</p></tp:treatment-sec><tp:treatment-sec sec-type="Description"><title>Description.</title><p>Body (Fig. <xref ref-type="fig" rid="F1">1B</xref>) medium in size, 5.4–5.7 mm (total length); 2.9–3.2 mm (length of forebody). Color dark reddish brown with shine; first and second segments of antennae, mouthparts, sides of pronotum, and legs dark red.</p><p>Head subtriangular, 0.47 times as wide as pronotum. Surface finely and sparsely punctate, with dense and coarse microsculpture consisting mostly of irregular meshes. Antennae moderately long, reaching the apical third of elytra; 1st and 2nd segments glabrous except for a few long setae, 3rd to 11th densely pubescent; the relative length of each segment from base to apex: 13.0 : 8.0 : 16.0 : 13.0 : 14.0 : 15.0 : 14.0 : 13.0 : 13.0 : 13.0 : 17.0; the 10th segment 1.86 times as long as wide. Maxillary palpus moderately long, relative lengths of 4th and 3rd segments: 16.5 : 9.0.</p><p>Pronotum broad, transverse, 0.64 times as long as wide, widest at basal third. Surface with dense and fine microsculpture consisting of transverse wave lines, punctures slightly sparser and finer than those on head.</p><p>Elytra in sutural length 0.69 times as long as wide; 1.06 times as long as the median length of pronotum; sides gradually widened posteriad; apical margins sinuate; apical angles sharp. Surface with punctures much coarser than, and microsculpture similar to those on pronotum.</p><p>Abdomen gradually narrowed from base to apex. Surface with many long bristles which are becoming denser towards anal apex, very finely and sparsely punctate and pubescent, with minute microsculpture only at sides of third tergite.</p><p>Male: Fore tarsal segments I–IV dilated; the relative lengths of hind tarsal segments from base to apex: 13.0 : 6.0 : 4.5 : 4.0 : 10.0. Eighth tergite (Fig. <xref ref-type="fig" rid="F3">3C</xref>) 4-lobed; inner lobes separated from each other by a V-shaped emargination and much longer than outer lobes. Sixth sternite (Fig. <xref ref-type="fig" rid="F3">3A</xref>) slightly emarginate at middle in apical margin, with 7–8 granules on each side of the emargination. Seventh sternite (Fig. <xref ref-type="fig" rid="F3">3B</xref>) subtriangularly depressed at middle in posterior part, deeply and sinuately emarginated in apical margin, symmetrically covered with some short peg setae near posterior margin; densely bordered by long black spiniform setae on posterior margin. Eighth sternite (Fig. <xref ref-type="fig" rid="F3">3D</xref>) 2-lobed, deeply incised between two lobes, the depth 0.28 times as long as the median length of sternite; Aedeagus (Figs <xref ref-type="fig" rid="F3">3G–H</xref>) moderate in size; parameres longer than median lobe, strongly narrowed apicad, slightly curved ventrad in apical fourth.</p><fig id="F3" position="float" orientation="portrait"><label>Figure 3.</label><caption><p><italic><tp:taxon-name><tp:taxon-name-part taxon-name-part-type="genus">Nitidotachinus</tp:taxon-name-part> <tp:taxon-name-part taxon-name-part-type="species">brunneus</tp:taxon-name-part></tp:taxon-name></italic> sp. n. <bold>A</bold> male 6th sternite <bold>B</bold> male 7th sternite <bold>C</bold> male 8th tergite <bold>D</bold> male 8th sternite <bold>E</bold> female 8th tergite <bold>F</bold> female 8th sternite <bold>G</bold> aedeagus in lateral view <bold>H</bold> aedeagus in ventral view. Scale: 0.3 mm.</p></caption><graphic xmlns:xlink="http://www.w3.org/1999/xlink" xlink:href="zookeys-447-087-g003.jpg" position="float" orientation="portrait" xlink:type="simple" id="oo_32777.jpg"/></fig><p>Female: Fore tarsal segments I–IV normal. Eighth tergite (Fig. <xref ref-type="fig" rid="F3">3E</xref>) 4-lobed; inner lobes deeply separated with each other, much narrower and slightly shorter than outer lobes. Eighth sternite (Fig. <xref ref-type="fig" rid="F3">3F</xref>) 6-lobed; inner lobes much broader than intermediate lobes, separated from each other by a shallow, “V” shaped emargination.</p></tp:treatment-sec><tp:treatment-sec sec-type="Distribution"><title>Distribution.</title><p>China (Zhejiang Province).</p></tp:treatment-sec><tp:treatment-sec sec-type="Remarks"><title>Remarks.</title><p>This new species can be easily separated from the other species from Mainland China by the area of short peg setae on male seventh sternite smaller, about 1/6 times as long as entire sternite.</p></tp:treatment-sec><tp:treatment-sec sec-type="Etymology"><title>Etymology.</title><p>The specific name is derived from a Latin word “brunneus” (= brown), which refers to the body color.</p></tp:treatment-sec><tp:treatment-sec><!--Section generated to contain objects referenced in tp:taxon-treatment.--><fig id="F1" position="float" orientation="portrait"><label>Figure 1.</label><caption><p>Habitus of <italic><tp:taxon-name><tp:taxon-name-part taxon-name-part-type="genus">Nitidotachinus</tp:taxon-name-part></tp:taxon-name></italic> spp. <bold>A</bold> <italic><tp:taxon-name><tp:taxon-name-part taxon-name-part-type="genus">Nitidotachinus</tp:taxon-name-part> <tp:taxon-name-part taxon-name-part-type="species">capillosus</tp:taxon-name-part></tp:taxon-name></italic> sp. n. <bold>B</bold> <italic><tp:taxon-name><tp:taxon-name-part taxon-name-part-type="genus">Nitidotachinus</tp:taxon-name-part> <tp:taxon-name-part taxon-name-part-type="species">brunneus</tp:taxon-name-part></tp:taxon-name></italic> sp. n. <bold>C</bold> <italic><tp:taxon-name><tp:taxon-name-part taxon-name-part-type="genus">Nitidotachinus</tp:taxon-name-part> <tp:taxon-name-part taxon-name-part-type="species">dui</tp:taxon-name-part></tp:taxon-name></italic> <bold>D</bold> <italic><tp:taxon-name><tp:taxon-name-part taxon-name-part-type="genus">Nitidotachinus</tp:taxon-name-part> <tp:taxon-name-part taxon-name-part-type="species">xiangi</tp:taxon-name-part></tp:taxon-name></italic> sp. n. <bold>E</bold> <italic><tp:taxon-name><tp:taxon-name-part taxon-name-part-type="genus">Nitidotachinus</tp:taxon-name-part> <tp:taxon-name-part taxon-name-part-type="species">anhuiensis</tp:taxon-name-part></tp:taxon-name></italic> sp. n. <bold>F</bold> <italic><tp:taxon-name><tp:taxon-name-part taxon-name-part-type="genus">Nitidotachinus</tp:taxon-name-part> <tp:taxon-name-part taxon-name-part-type="species">bini</tp:taxon-name-part></tp:taxon-name></italic>  sp. n. <bold>G</bold> <italic><tp:taxon-name><tp:taxon-name-part taxon-name-part-type="genus">Nitidotachinus</tp:taxon-name-part> <tp:taxon-name-part taxon-name-part-type="species">excellens</tp:taxon-name-part></tp:taxon-name></italic> <bold>H</bold> <italic><tp:taxon-name><tp:taxon-name-part taxon-name-part-type="genus">Nitidotachinus</tp:taxon-name-part> <tp:taxon-name-part taxon-name-part-type="species">excellens</tp:taxon-name-part> <tp:taxon-name-part taxon-name-part-type="subspecies">concolor</tp:taxon-name-part></tp:taxon-name></italic> (paratype). Scale: 2 mm.</p></caption><graphic xmlns:xlink="http://www.w3.org/1999/xlink" xlink:href="zookeys-447-087-g001.jpg" position="float" orientation="portrait" xlink:type="simple" id="oo_32912.jpg"/></fig></tp:treatment-sec></tp:taxon-treatment>
