# Supplementary material for: Review of Nitidotachinus Campbell (Staphylinidae, Tachyporinae) from Mainland China
Source: Zookeys. 2014 Oct 16;(447):87–107. doi: 10.3897/zookeys.447.8129 (PMC4205750; doi:10.3897/zookeys.447.8129)
Supplement: XML Treatment for Nitidotachinus dui [file zookeys.447.8129-treatment4.xml]

<!DOCTYPE tp:taxon-treatment
  PUBLIC "-//TaxonX//DTD Taxonomic Treatment Publishing DTD v0 20100105//EN" "tax-treatment-NSO.dtd">
<tp:taxon-treatment xmlns:tp="http://www.plazi.org/taxpub"><tp:treatment-meta><kwd-group><label>Taxon classification</label><kwd><named-content content-type="kingdom">Animalia</named-content></kwd><kwd><named-content content-type="order">Coleoptera</named-content></kwd><kwd><named-content content-type="family">Staphylinidae</named-content></kwd></kwd-group><mixed-citation publication-type="journal"><person-group><name><surname>Zheng</surname><given-names>Dan-Lin</given-names></name><name><surname>Li</surname><given-names>Li-Zhen</given-names></name><name><surname>Zhao</surname><given-names>Mei-Jun</given-names></name></person-group><article-title>Review of <italic><tp:taxon-name><tp:taxon-name-part taxon-name-part-type="genus">Nitidotachinus</tp:taxon-name-part></tp:taxon-name></italic> Campbell (<tp:taxon-name><tp:taxon-name-part taxon-name-part-type="family">Staphylinidae</tp:taxon-name-part></tp:taxon-name>, <tp:taxon-name><tp:taxon-name-part taxon-name-part-type="subfamily">Tachyporinae</tp:taxon-name-part></tp:taxon-name>) from Mainland China</article-title><source>Zookeys</source><day>16</day><month>10</month><year>2014</year><volume>2014</volume><issue>447</issue><fpage>87</fpage><lpage>107</lpage><pub-id pub-id-type="doi">10.3897/zookeys.447.8129</pub-id></mixed-citation></tp:treatment-meta><tp:nomenclature><tp:taxon-name>
                        <tp:taxon-name-part taxon-name-part-type="genus">Nitidotachinus</tp:taxon-name-part>
                        <tp:taxon-name-part taxon-name-part-type="species">dui</tp:taxon-name-part>
                    </tp:taxon-name><tp:taxon-authority>Li, 1999</tp:taxon-authority><xref ref-type="fig" rid="F1">Figs 1C</xref><xref ref-type="fig" rid="F4">, 4</xref><!--PageBreak--><!--PageBreak--><!--PageBreak--><!--PageBreak--><tp:nomenclature-citation-list><tp:nomenclature-citation><tp:taxon-name><tp:taxon-name-part taxon-name-part-type="genus">Nitidotachinus</tp:taxon-name-part> <tp:taxon-name-part taxon-name-part-type="species">dui</tp:taxon-name-part></tp:taxon-name><comment> Li, 1999: 197; <xref ref-type="bibr" rid="B11">Schülke 2000</xref>: 907; <xref ref-type="bibr" rid="B5">Herman 2001</xref>: 850; <xref ref-type="bibr" rid="B16">Smetana 2004</xref>: 340.</comment></tp:nomenclature-citation></tp:nomenclature-citation-list></tp:nomenclature><tp:treatment-sec sec-type="Specimens examined"><title>Specimens examined.</title><p><bold>China:</bold> 1 male (holotype), 1 female (paratype), Mt. West Tianmu Reserve, Lin’an City, Zhejiang Prov., 6–12.V.1998, Li-Zhen Li leg.; 1 male, 8 females, same locality as above, (alt. 300–400m), 11–15.VI.2006, Jia-Yao Hu and Liang Tang leg.; 1 female, Mt. Longwang Reserve (alt. 300–500m), Anji County, Zhejiang Prov., 24.IV.2004, Liang Tang leg.; 4 males, 7 females, Danzhu (alt. 450–600m), Xianju County, Zhejiang Prov., 2.VI.2006, Jin-Wen Li and Shan-Jia Shen leg.; 1 male, Mt. Dapan Reserve (alt. 550–700m), Pan’an County, Zhejiang Prov., 7.VI.2006, Jin-Wen Li and Shan-Jia Shen leg.; 3 female, same locality and collectors as above, 6.VI.2006; 1 female, Qingliangfeng (alt. 1050–1070m), Lin’an City, Zhejiang Prov., 9.V.2005, Li-Long Zhu and Li-Zhen Li leg.</p></tp:treatment-sec><tp:treatment-sec sec-type="Description"><title>Description.</title><p>Body (Fig. <xref ref-type="fig" rid="F1">1C</xref>) relative small in size, 4.8–5.0 mm (total length); 2.6–2.8 mm (length of forebody). Color piceous, shining; head black; 1st and 2nd antennal segments, mouthparts, lateral margins of pronotum, narrow apical margins of abdominal segments, and tarsi light reddish brown; disc of pronotum, 3rd to 11th antennal segments, and legs except for tarsi dark reddish brown.</p><p>Head subtriangular, 0.48 times as wide as pronotum; surface finely and sparsely punctate, with dense microsculpture consisting of irregular meshes and transverse wave lines. Antennae moderately long, reaching backward to the apical third of elytra; 1st and 2nd segments glabrous except for a few long setae, 3th to 11th densely pubescent; the relative length of each segment from base to apex: 12.0 : 7.0 : 17.0 : 12.0 : 15.0 : 14.0 : 14.0 : 13.0 : 13.0 : 12.5 : 17.0; the 10th segment twice as long as wide. Maxillary palpus moderately long, relative lengths of 4th and 3rd segments: 2.0 : 1.0.</p><p>Pronotum broad, transverse, 0.63 times as long as wide, widest at basal third. Surface with dense and fine microsculpture consisting of transverse wave lines; punctures similar to those on head.</p><p>Elytra in sutural length 0.73 times as long as wide; 1.17 times as long as the median length of pronotum; sides gradually widened posteriad; apical margins sinuate. Surface with punctures courser and microsculpture somewhat finer than those on pronotum.</p><p>Abdomen gradually narrowed from base to apex. Surface sparsely and finely punctate and pubescent, with short transverse microsculpture only at sides of third tergite.</p><p>Male: Fore tarsal segments I–IV dilated; the relative lengths of hind tarsal segments from base to apex: 14.0 : 5.0 : 4.0 : 4.0 : 9.0. Eighth tergite (Fig. <xref ref-type="fig" rid="F4">4C</xref>) 4-lobed; inner lobes much longer than outer lobes. Sixth sternite (Fig. <xref ref-type="fig" rid="F4">4A</xref>) arcuately emarginate at middle in apical margin, with nine peg setae on each side of the emargination. Seventh sternite (Fig. <xref ref-type="fig" rid="F4">4B</xref>) subtriangularly depressed at middle in posterior part, deeply and sinuately emarginated in apical margin, sparsely covered with some peg setae near middle of the subtriangular depression, densely bordered by long black spiniform setae on posterior margin. Eighth sternite (Fig. <xref ref-type="fig" rid="F4">4D</xref>) 2-lobed, deeply incised between the lobes, the depth 0.33 times as long as the median length of sternite. Aedeagus (Figs <xref ref-type="fig" rid="F4">4G–H</xref>) moderate in size, with parameres and median lobe fused, asymmetrical, narrowed apicad, distinctly widened and truncated at apices in ventral view.</p><fig id="F4" position="float" orientation="portrait"><label>Figure 4.</label><caption><p><italic><tp:taxon-name><tp:taxon-name-part taxon-name-part-type="genus">Nitidotachinus</tp:taxon-name-part> <tp:taxon-name-part taxon-name-part-type="species">dui</tp:taxon-name-part></tp:taxon-name></italic>. <bold>A</bold> male 6th sternite <bold>B</bold> male 7th sternite <bold>C</bold> male 8th tergite <bold>D</bold> male 8th sternite <bold>E</bold> female 8th tergite <bold>F</bold> female 8th sternite <bold>G</bold> aedeagus in lateral view <bold>H</bold> aedeagus in ventral view. Scale: 0.3 mm.</p></caption><graphic xmlns:xlink="http://www.w3.org/1999/xlink" xlink:href="zookeys-447-087-g004.jpg" position="float" orientation="portrait" xlink:type="simple" id="oo_32778.jpg"/></fig><p>Female: Fore tarsal segments 1–4 normal. Eighth tergite (Fig. <xref ref-type="fig" rid="F4">4E</xref>) 4-lobed; inner lobes slightly longer than outer lobes. Eighth sternite (Fig. <xref ref-type="fig" rid="F4">4F</xref>) 6-lobed; inner lobes much broader than intermediate lobes, fimbriate apically, separated from each other by a “V” shaped emargination.</p></tp:treatment-sec><tp:treatment-sec sec-type="Distribution"><title>Distribution.</title><p>China (Zhejiang Province).</p></tp:treatment-sec><tp:treatment-sec sec-type="Remarks"><title>Remarks.</title><p>This species can be easily recognized from the others of the genus by parameres and median lobe of aedeagus being fused and the asymmetrical truncated apices of parameres.</p><!--PageBreak--></tp:treatment-sec><tp:treatment-sec><!--Section generated to contain objects referenced in tp:taxon-treatment.--><fig id="F1" position="float" orientation="portrait"><label>Figure 1.</label><caption><p>Habitus of <italic><tp:taxon-name><tp:taxon-name-part taxon-name-part-type="genus">Nitidotachinus</tp:taxon-name-part></tp:taxon-name></italic> spp. <bold>A</bold> <italic><tp:taxon-name><tp:taxon-name-part taxon-name-part-type="genus">Nitidotachinus</tp:taxon-name-part> <tp:taxon-name-part taxon-name-part-type="species">capillosus</tp:taxon-name-part></tp:taxon-name></italic> sp. n. <bold>B</bold> <italic><tp:taxon-name><tp:taxon-name-part taxon-name-part-type="genus">Nitidotachinus</tp:taxon-name-part> <tp:taxon-name-part taxon-name-part-type="species">brunneus</tp:taxon-name-part></tp:taxon-name></italic> sp. n. <bold>C</bold> <italic><tp:taxon-name><tp:taxon-name-part taxon-name-part-type="genus">Nitidotachinus</tp:taxon-name-part> <tp:taxon-name-part taxon-name-part-type="species">dui</tp:taxon-name-part></tp:taxon-name></italic> <bold>D</bold> <italic><tp:taxon-name><tp:taxon-name-part taxon-name-part-type="genus">Nitidotachinus</tp:taxon-name-part> <tp:taxon-name-part taxon-name-part-type="species">xiangi</tp:taxon-name-part></tp:taxon-name></italic> sp. n. <bold>E</bold> <italic><tp:taxon-name><tp:taxon-name-part taxon-name-part-type="genus">Nitidotachinus</tp:taxon-name-part> <tp:taxon-name-part taxon-name-part-type="species">anhuiensis</tp:taxon-name-part></tp:taxon-name></italic> sp. n. <bold>F</bold> <italic><tp:taxon-name><tp:taxon-name-part taxon-name-part-type="genus">Nitidotachinus</tp:taxon-name-part> <tp:taxon-name-part taxon-name-part-type="species">bini</tp:taxon-name-part></tp:taxon-name></italic>  sp. n. <bold>G</bold> <italic><tp:taxon-name><tp:taxon-name-part taxon-name-part-type="genus">Nitidotachinus</tp:taxon-name-part> <tp:taxon-name-part taxon-name-part-type="species">excellens</tp:taxon-name-part></tp:taxon-name></italic> <bold>H</bold> <italic><tp:taxon-name><tp:taxon-name-part taxon-name-part-type="genus">Nitidotachinus</tp:taxon-name-part> <tp:taxon-name-part taxon-name-part-type="species">excellens</tp:taxon-name-part> <tp:taxon-name-part taxon-name-part-type="subspecies">concolor</tp:taxon-name-part></tp:taxon-name></italic> (paratype). Scale: 2 mm.</p></caption><graphic xmlns:xlink="http://www.w3.org/1999/xlink" xlink:href="zookeys-447-087-g001.jpg" position="float" orientation="portrait" xlink:type="simple" id="oo_32912.jpg"/></fig></tp:treatment-sec><ref-list><ref id="B11"><mixed-citation xmlns:xlink="http://www.w3.org/1999/xlink" xlink:type="simple"><person-group><name name-style="western"><surname>Schülke</surname><given-names>M</given-names></name></person-group> (<year>2000</year>) <article-title>Neue Formen und Nachweise der Gattung <italic><tp:taxon-name><tp:taxon-name-part taxon-name-part-type="genus">Nitidotachinus</tp:taxon-name-part></tp:taxon-name></italic> Campbell 1993 aus China, Japan und dem Fernen Osten Russlands (<tp:taxon-name><tp:taxon-name-part taxon-name-part-type="order">Coleoptera</tp:taxon-name-part></tp:taxon-name>, <tp:taxon-name><tp:taxon-name-part taxon-name-part-type="family">Staphylinidae</tp:taxon-name-part></tp:taxon-name>, <tp:taxon-name><tp:taxon-name-part taxon-name-part-type="subfamily">Tachyporinae</tp:taxon-name-part></tp:taxon-name>).</article-title><source>Linzer biologische Beiträge</source><volume>32</volume>: <fpage>905</fpage>–<lpage>912</lpage>.</mixed-citation></ref><ref id="B5"><mixed-citation xmlns:xlink="http://www.w3.org/1999/xlink" xlink:type="simple"><person-group><name name-style="western"><surname>Herman</surname><given-names>LH</given-names></name></person-group> (<year>2001</year>) <article-title>Catalog of the <tp:taxon-name><tp:taxon-name-part taxon-name-part-type="family">Staphylinidae</tp:taxon-name-part></tp:taxon-name> (<tp:taxon-name><tp:taxon-name-part taxon-name-part-type="class">Insecta</tp:taxon-name-part></tp:taxon-name>: <tp:taxon-name><tp:taxon-name-part taxon-name-part-type="order">Coleoptera</tp:taxon-name-part></tp:taxon-name>). 1758 to the end of the second millennium. II. Tachyporine group.</article-title><source>Bulletin of the American Museum of Natural History</source><volume>265</volume>: <fpage>651</fpage>–<lpage>1066</lpage>.</mixed-citation></ref><ref id="B16"><mixed-citation xmlns:xlink="http://www.w3.org/1999/xlink" xlink:type="simple"><person-group><name name-style="western"><surname>Smetana</surname><given-names>A</given-names></name></person-group> (<year>2004</year>) <source><tp:taxon-name><tp:taxon-name-part taxon-name-part-type="family">Staphylinidae</tp:taxon-name-part></tp:taxon-name> (except <tp:taxon-name><tp:taxon-name-part taxon-name-part-type="subfamily">Pselaphinae</tp:taxon-name-part></tp:taxon-name> et <tp:taxon-name><tp:taxon-name-part taxon-name-part-type="subfamily">Scaphidiinae</tp:taxon-name-part></tp:taxon-name>). Catalogue of Palaearctic <tp:taxon-name><tp:taxon-name-part taxon-name-part-type="order">Coleoptera</tp:taxon-name-part></tp:taxon-name> Volume II. <tp:taxon-name><tp:taxon-name-part taxon-name-part-type="superfamily">Hydrophiloidea</tp:taxon-name-part></tp:taxon-name> – <tp:taxon-name><tp:taxon-name-part taxon-name-part-type="superfamily">Histeroidea</tp:taxon-name-part></tp:taxon-name> – <tp:taxon-name><tp:taxon-name-part taxon-name-part-type="superfamily">Staphylinoidea</tp:taxon-name-part></tp:taxon-name>.</source><publisher-name>Apollo books</publisher-name>, <publisher-loc>Steenstrup</publisher-loc>, <size units="page">942 pp</size>.</mixed-citation></ref></ref-list></tp:taxon-treatment>
