# Supplementary material for: Review of Nitidotachinus Campbell (Staphylinidae, Tachyporinae) from Mainland China
Source: Zookeys. 2014 Oct 16;(447):87–107. doi: 10.3897/zookeys.447.8129 (PMC4205750; doi:10.3897/zookeys.447.8129)
Supplement: XML Treatment for Nitidotachinus xiangi [file zookeys.447.8129-treatment5.xml]

<!DOCTYPE tp:taxon-treatment
  PUBLIC "-//TaxonX//DTD Taxonomic Treatment Publishing DTD v0 20100105//EN" "tax-treatment-NSO.dtd">
<tp:taxon-treatment xmlns:tp="http://www.plazi.org/taxpub"><tp:treatment-meta><kwd-group><label>Taxon classification</label><kwd><named-content content-type="kingdom">Animalia</named-content></kwd><kwd><named-content content-type="order">Coleoptera</named-content></kwd><kwd><named-content content-type="family">Staphylinidae</named-content></kwd></kwd-group><mixed-citation publication-type="journal"><person-group><name><surname>Zheng</surname><given-names>Dan-Lin</given-names></name><name><surname>Li</surname><given-names>Li-Zhen</given-names></name><name><surname>Zhao</surname><given-names>Mei-Jun</given-names></name></person-group><article-title>Review of <italic><tp:taxon-name><tp:taxon-name-part taxon-name-part-type="genus">Nitidotachinus</tp:taxon-name-part></tp:taxon-name></italic> Campbell (<tp:taxon-name><tp:taxon-name-part taxon-name-part-type="family">Staphylinidae</tp:taxon-name-part></tp:taxon-name>, <tp:taxon-name><tp:taxon-name-part taxon-name-part-type="subfamily">Tachyporinae</tp:taxon-name-part></tp:taxon-name>) from Mainland China</article-title><source>Zookeys</source><day>16</day><month>10</month><year>2014</year><volume>2014</volume><issue>447</issue><fpage>87</fpage><lpage>107</lpage><pub-id pub-id-type="doi">10.3897/zookeys.447.8129</pub-id></mixed-citation></tp:treatment-meta><tp:nomenclature><tp:taxon-name>
                        <tp:taxon-name-part taxon-name-part-type="genus">Nitidotachinus</tp:taxon-name-part>
                        <tp:taxon-name-part taxon-name-part-type="species">xiangi</tp:taxon-name-part>
                        <object-id xmlns:xlink="http://www.w3.org/1999/xlink" content-type="zoobank" xlink:type="simple">http://zoobank.org/4D76772A-2D99-4167-B374-20B6050D8E1B</object-id>
                    </tp:taxon-name><tp:taxon-status xmlns:xlink="http://www.w3.org/1999/xlink" xlink:type="simple">sp. n.</tp:taxon-status><xref ref-type="fig" rid="F1">Figs 1D</xref><xref ref-type="fig" rid="F5">, 5</xref></tp:nomenclature><tp:treatment-sec sec-type="Type specimens"><title>Type specimens.</title><p><bold>Holotype:</bold> <bold>China:</bold> male, Houhe Conv., Wufeng County, Hubei Prov., 1.V.2004, Li-Zhen Li leg. <bold>Paratypes:</bold> <bold>China:</bold> 1 female, same locality as holotype, 30.IV.2004, Li-Zhen Li leg.</p></tp:treatment-sec><tp:treatment-sec sec-type="Description"><title>Description.</title><p>Body (Fig. <xref ref-type="fig" rid="F1">1D</xref>) relative large in size, 5.7–6.0 mm (total length); 2.9–3.1 mm (length of forebody). Color dark reddish brown with shine; head black; first and second antennal segments, mouthparts, lateral margins of pronotum, narrow apical margins of both elytra and abdominal segments, and legs yellowish red; disc of pronotum, 3rd to apical segments of antennae reddish brown.</p><p>Head subtriangular, 0.48 times as wide as pronotum; surface finely and sparsely punctate, with dense microsculpture consisting mostly of transverse wave lines. Antennae long, extending backward beyond the middle of elytra; 1st and 2nd segments glabrous except for a few setae, 3rd to 11th densely pubescent; the relative length of each segment from base to apex: 11.5 : 7.0 : 16.0 : 12.0 : 14.0 : 14.0 : 13.0 : 13.0 : 13.0 : 13.0 : 16.5; the 10th segment 1.71 times as long as wide. Maxillary palpus moderately long, relative lengths of 4th and 3rd segments: 16.0 : 9.0.</p><p>Pronotum broad, transverse, 0.66 times as long as wide, widest at basal third. Surface with dense and fine microsculpture consisting of transverse wave lines; punctures similar to those on head.</p><p>Elytra in sutural length 0.62 times as long as wide; 1.02 times as long as the median length of pronotum; sides gradually widened posteriad; apical margins sinuate; apical angles sharp. Surface with punctures much courser, and microsculpture somewhat finer than those on pronotum.</p><p>Abdomen gradually narrowed from base to apex. Surface with many long bristles which are becoming denser towards apex, finely and sparsely punctate and pubescent, with minute microsculpture only at sides of third tergite.</p><p>Male: Fore tarsal segments I–IV dilated; the relative lengths of hind tarsal segments from base to apex: 14.5 : 6.0 : 4.5 : 4.0 : 16.0. Eighth tergite (Fig. <xref ref-type="fig" rid="F5">5C</xref>) 4-lobed; inner lobes separated from each other by a V-shaped emargination, much longer than outer lobes. Sixth sternite (Fig. <xref ref-type="fig" rid="F5">5A</xref>) slightly and roundly emarginate at middle in apical margin, with 9–11 peg setae on each side of the emargination. Seventh sternite (Fig. <xref ref-type="fig" rid="F5">5B</xref>) subtriangularly depressed at middle in posterior part, deeply and sinuately emarginated in apical margin, symmetrically covered with a lot of short peg setae in median part of the depression, densely pubescent in the depression before the area of peg setae, and densely bordered by long black spiniform setae on posterior margin. Eighth sternite (Fig. <xref ref-type="fig" rid="F5">5D</xref>) 2-lobed apically, deeply incised between the lobes, the depth 0.32 times as long as the median length of sternite. Aedeagus (Figs <xref ref-type="fig" rid="F5">5G–H</xref>) somewhat elongate; parameres much longer than median lobe, arrowhead-shaped at apices in ventral view, slightly curved ventrad at apical third.</p><fig id="F5" position="float" orientation="portrait"><label>Figure 5.</label><caption><p><italic><tp:taxon-name><tp:taxon-name-part taxon-name-part-type="genus">Nitidotachinus</tp:taxon-name-part> <tp:taxon-name-part taxon-name-part-type="species">xiangi</tp:taxon-name-part></tp:taxon-name></italic> sp. n. <bold>A</bold> male 6th sternite <bold>B</bold> male 7th sternite <bold>C</bold> male 8th tergite <bold>D</bold> male 8th sternite <bold>E</bold> female 8th tergite <bold>F</bold> female 8th sternite <bold>G</bold> aedeagus in lateral view <bold>H</bold> aedeagus in ventral view. Scale: 0.3 mm.</p></caption><graphic xmlns:xlink="http://www.w3.org/1999/xlink" xlink:href="zookeys-447-087-g005.jpg" position="float" orientation="portrait" xlink:type="simple" id="oo_32779.jpg"/></fig><p>Female: Fore tarsal segments I–IV normal. Eighth tergite (Fig. <xref ref-type="fig" rid="F5">5E</xref>) 4-lobed; inner lobes slightly longer than outer lobes. Eighth sternite (Fig. <xref ref-type="fig" rid="F5">5F</xref>) 6-lobed; inner lobes much broader than intermediate lobes, distinctly separated from each other.</p></tp:treatment-sec><tp:treatment-sec sec-type="Distribution"><title>Distribution.</title><p>China (Hubei Province).</p></tp:treatment-sec><tp:treatment-sec sec-type="Remarks"><title>Remarks.</title><p>This new species is similar to <italic><tp:taxon-name><tp:taxon-name-part taxon-name-part-type="genus">Nitidotachinus</tp:taxon-name-part> <tp:taxon-name-part taxon-name-part-type="species">capillosus</tp:taxon-name-part></tp:taxon-name></italic> and <italic><tp:taxon-name><tp:taxon-name-part taxon-name-part-type="genus">Nitidotachinus</tp:taxon-name-part> <tp:taxon-name-part taxon-name-part-type="species">anhuiensis</tp:taxon-name-part></tp:taxon-name></italic>. But it can be easily separated from them by the male seventh sternite with short peg setae area distinctly separated from the apical margin of sternite.</p></tp:treatment-sec><tp:treatment-sec sec-type="Etymology"><title>Etymology.</title><p>The specific name is derived from the name of Prof. Jia-Xiang Xiang, the vice-president of Shanghai Normal University, who helped us in many ways during our studies.</p></tp:treatment-sec><tp:treatment-sec><!--Section generated to contain objects referenced in tp:taxon-treatment.--><fig id="F1" position="float" orientation="portrait"><label>Figure 1.</label><caption><p>Habitus of <italic><tp:taxon-name><tp:taxon-name-part taxon-name-part-type="genus">Nitidotachinus</tp:taxon-name-part></tp:taxon-name></italic> spp. <bold>A</bold> <italic><tp:taxon-name><tp:taxon-name-part taxon-name-part-type="genus">Nitidotachinus</tp:taxon-name-part> <tp:taxon-name-part taxon-name-part-type="species">capillosus</tp:taxon-name-part></tp:taxon-name></italic> sp. n. <bold>B</bold> <italic><tp:taxon-name><tp:taxon-name-part taxon-name-part-type="genus">Nitidotachinus</tp:taxon-name-part> <tp:taxon-name-part taxon-name-part-type="species">brunneus</tp:taxon-name-part></tp:taxon-name></italic> sp. n. <bold>C</bold> <italic><tp:taxon-name><tp:taxon-name-part taxon-name-part-type="genus">Nitidotachinus</tp:taxon-name-part> <tp:taxon-name-part taxon-name-part-type="species">dui</tp:taxon-name-part></tp:taxon-name></italic> <bold>D</bold> <italic><tp:taxon-name><tp:taxon-name-part taxon-name-part-type="genus">Nitidotachinus</tp:taxon-name-part> <tp:taxon-name-part taxon-name-part-type="species">xiangi</tp:taxon-name-part></tp:taxon-name></italic> sp. n. <bold>E</bold> <italic><tp:taxon-name><tp:taxon-name-part taxon-name-part-type="genus">Nitidotachinus</tp:taxon-name-part> <tp:taxon-name-part taxon-name-part-type="species">anhuiensis</tp:taxon-name-part></tp:taxon-name></italic> sp. n. <bold>F</bold> <italic><tp:taxon-name><tp:taxon-name-part taxon-name-part-type="genus">Nitidotachinus</tp:taxon-name-part> <tp:taxon-name-part taxon-name-part-type="species">bini</tp:taxon-name-part></tp:taxon-name></italic>  sp. n. <bold>G</bold> <italic><tp:taxon-name><tp:taxon-name-part taxon-name-part-type="genus">Nitidotachinus</tp:taxon-name-part> <tp:taxon-name-part taxon-name-part-type="species">excellens</tp:taxon-name-part></tp:taxon-name></italic> <bold>H</bold> <italic><tp:taxon-name><tp:taxon-name-part taxon-name-part-type="genus">Nitidotachinus</tp:taxon-name-part> <tp:taxon-name-part taxon-name-part-type="species">excellens</tp:taxon-name-part> <tp:taxon-name-part taxon-name-part-type="subspecies">concolor</tp:taxon-name-part></tp:taxon-name></italic> (paratype). Scale: 2 mm.</p></caption><graphic xmlns:xlink="http://www.w3.org/1999/xlink" xlink:href="zookeys-447-087-g001.jpg" position="float" orientation="portrait" xlink:type="simple" id="oo_32912.jpg"/></fig></tp:treatment-sec></tp:taxon-treatment>
