# Supplementary material for: Review of Nitidotachinus Campbell (Staphylinidae, Tachyporinae) from Mainland China
Source: Zookeys. 2014 Oct 16;(447):87–107. doi: 10.3897/zookeys.447.8129 (PMC4205750; doi:10.3897/zookeys.447.8129)
Supplement: XML Treatment for Nitidotachinus anhuiensis [file zookeys.447.8129-treatment6.xml]

<!DOCTYPE tp:taxon-treatment
  PUBLIC "-//TaxonX//DTD Taxonomic Treatment Publishing DTD v0 20100105//EN" "tax-treatment-NSO.dtd">
<tp:taxon-treatment xmlns:tp="http://www.plazi.org/taxpub"><tp:treatment-meta><kwd-group><label>Taxon classification</label><kwd><named-content content-type="kingdom">Animalia</named-content></kwd><kwd><named-content content-type="order">Coleoptera</named-content></kwd><kwd><named-content content-type="family">Staphylinidae</named-content></kwd></kwd-group><mixed-citation publication-type="journal"><person-group><name><surname>Zheng</surname><given-names>Dan-Lin</given-names></name><name><surname>Li</surname><given-names>Li-Zhen</given-names></name><name><surname>Zhao</surname><given-names>Mei-Jun</given-names></name></person-group><article-title>Review of <italic><tp:taxon-name><tp:taxon-name-part taxon-name-part-type="genus">Nitidotachinus</tp:taxon-name-part></tp:taxon-name></italic> Campbell (<tp:taxon-name><tp:taxon-name-part taxon-name-part-type="family">Staphylinidae</tp:taxon-name-part></tp:taxon-name>, <tp:taxon-name><tp:taxon-name-part taxon-name-part-type="subfamily">Tachyporinae</tp:taxon-name-part></tp:taxon-name>) from Mainland China</article-title><source>Zookeys</source><day>16</day><month>10</month><year>2014</year><volume>2014</volume><issue>447</issue><fpage>87</fpage><lpage>107</lpage><pub-id pub-id-type="doi">10.3897/zookeys.447.8129</pub-id></mixed-citation></tp:treatment-meta><tp:nomenclature><tp:taxon-name>
                        <tp:taxon-name-part taxon-name-part-type="genus">Nitidotachinus</tp:taxon-name-part>
                        <tp:taxon-name-part taxon-name-part-type="species">anhuiensis</tp:taxon-name-part>
                        <object-id xmlns:xlink="http://www.w3.org/1999/xlink" content-type="zoobank" xlink:type="simple">http://zoobank.org/E674BDE3-3C5B-434D-984E-87D9C40957BC</object-id>
                    </tp:taxon-name><tp:taxon-status xmlns:xlink="http://www.w3.org/1999/xlink" xlink:type="simple">sp. n.</tp:taxon-status><xref ref-type="fig" rid="F1">Figs 1E</xref><xref ref-type="fig" rid="F6">, 6</xref><!--PageBreak--><!--PageBreak--><!--PageBreak--><!--PageBreak--></tp:nomenclature><tp:treatment-sec sec-type="Type specimens"><title>Type specimens.</title><p><bold>Holotype:</bold> <bold>China:</bold> male, Mt. Tianzhu (alt. 960m), Anhui Prov., 23.IV.2005, Jia-Yao Hu and Liang Tang leg. <bold>Paratypes:</bold> <bold>China:</bold> 1 male, 4 females, same data as holotype.</p></tp:treatment-sec><tp:treatment-sec sec-type="Description"><title>Description.</title><p>Body (Fig. <xref ref-type="fig" rid="F1">1E</xref>) medium in size, 4.5–5.7 mm (total length); 2.8–3.2 mm (length of forebody). Color dark brown with shine; the first and second segments of antennae and mouthparts, sides of pronotum, posterior margins of elytra, and legs reddish brown.</p><p>Head subtriangular, 0.48 times as wide as pronotum. Surface finely and sparsely punctate, with dense and coarse microsculpture consisting of irregular meshes and transverse wave lines. Antennae moderately long, reaching the apical third of elytra; 1st and seconf segments glabrous except for a few long setae, 3rd to 11th densely pubescent; the relative length of each segment from base to apex: 11.5 : 7.0 : 14.0 : 10.5 : 12.0 : 12.0 : 12.0 : 11.5 : 11.5 : 11.5 : 15.0; the 1tenth segment 1.92 times as long as wide. Maxillary palpus moderately long, relative lengths of 4th and 3rd segments: 15.5 : 9.0.</p><p>Pronotum broad, transverse, 0.65 times as long as wide, widest at basal third. Surface with microsculpture finer and punctures slightly sparser and shallower than those on head.</p><p>Elytra in sutural length 0.68 times as long as wide; 1.10 times as long as the median length of pronotum; sides gradually widened posteriad; apical margins sinuate; apical angles sharp. Surface with punctures coarser than, and microsculpture similar to those on pronotum.</p><p>Abdomen gradually narrowed from base to apex. Surface with many long bristles which are becoming denser towards anal apex, very finely and sparsely punctate and pubescent, with minute microsculpture only at sides of third tergite.</p><p>Male: Fore tarsal segments I–IV dilated; the relative lengths of hind tarsal segments from base to apex: 14.0 : 5.0 : 4.5 : 3.5 : 9.0. Eighth tergite (Fig. <xref ref-type="fig" rid="F6">6C</xref>) 4-lobed; inner lobes separated from each other by a V-shaped emargination and distinctly longer than outer lobes. Sixth sternite (Fig. <xref ref-type="fig" rid="F6">6A</xref>) slightly emarginate at middle in apical margin, with seven short peg setae on each side of the emargination. Seventh sternite (Fig. <xref ref-type="fig" rid="F6">6B</xref>) subtriangularly depressed at middle in posterior part, very deeply and sinuately emarginated at the middle in apical margin, symmetrically covered with many short peg setae in apical half and fine setae in basal half of the depression respectively; densely covered with long black spiniform setae on posterior margin. Eighth sternite (Fig. <xref ref-type="fig" rid="F6">6D</xref>) 2-lobed, deeply incised between two lobes, the depth 0.31 times as long as the median length of sternite. Aedeagus (Figs <xref ref-type="fig" rid="F6">6G–H</xref>) moderately long, with parameres longer than median lobe, narrowed apicad and slightly curved ventrad at apical portions.</p><fig id="F6" position="float" orientation="portrait"><label>Figure 6.</label><caption><p><italic><tp:taxon-name><tp:taxon-name-part taxon-name-part-type="genus">Nitidotachinus</tp:taxon-name-part> <tp:taxon-name-part taxon-name-part-type="species">anhuiensis</tp:taxon-name-part></tp:taxon-name></italic> sp. n. <bold>A</bold> male 6th sternite <bold>B</bold> male 7th sternite <bold>C</bold> male 8th tergite <bold>D</bold> male 8th sternite <bold>E</bold> female 8th tergite <bold>F</bold> female 8th sternite <bold>G</bold> aedeagus in lateral view <bold>H</bold> aedeagus in ventral view. Scale: 0.3 mm.</p></caption><graphic xmlns:xlink="http://www.w3.org/1999/xlink" xlink:href="zookeys-447-087-g006.jpg" position="float" orientation="portrait" xlink:type="simple" id="oo_32780.jpg"/></fig><p>Female: Fore tarsal segments I–IV normal. Eighth tergite (Fig. <xref ref-type="fig" rid="F6">6E</xref>) 4-lobed; inner lobes deeply separated from each other, distinctly shorter than outer lobes. Eighth sternite (Fig. <xref ref-type="fig" rid="F6">6F</xref>) 6-lobed; inner lobes much broader than intermediate lobes, separated from each other by a shallow, “V” shaped emargination.</p></tp:treatment-sec><tp:treatment-sec sec-type="Distribution"><title>Distribution.</title><p>China (Anhui Province).</p></tp:treatment-sec><tp:treatment-sec sec-type="Remarks"><title>Remarks.</title><p>This new species is similar to <italic><tp:taxon-name><tp:taxon-name-part taxon-name-part-type="genus">Nitidotachinus</tp:taxon-name-part> <tp:taxon-name-part taxon-name-part-type="species">capillosus</tp:taxon-name-part></tp:taxon-name></italic> and <italic><tp:taxon-name><tp:taxon-name-part taxon-name-part-type="genus">Nitidotachinus</tp:taxon-name-part> <tp:taxon-name-part taxon-name-part-type="species">xiangi</tp:taxon-name-part></tp:taxon-name></italic>. But can be easily separated from <italic><tp:taxon-name><tp:taxon-name-part taxon-name-part-type="genus">Nitidotachinus</tp:taxon-name-part> <tp:taxon-name-part taxon-name-part-type="species">capillosus</tp:taxon-name-part></tp:taxon-name></italic> by the median portion of male seventh sternite sparsely pubescent. It differs from <italic><tp:taxon-name><tp:taxon-name-part taxon-name-part-type="genus">Nitidotachinus</tp:taxon-name-part> <tp:taxon-name-part taxon-name-part-type="species">xiangi</tp:taxon-name-part></tp:taxon-name></italic> by the male seventh sternite with short peg setae area reaching the apical margin of sternite.</p></tp:treatment-sec><tp:treatment-sec sec-type="Etymology"><title>Etymology.</title><p>The specific name is named after Anhui Province, where the type specimens were collected.</p></tp:treatment-sec><tp:treatment-sec><!--Section generated to contain objects referenced in tp:taxon-treatment.--><fig id="F1" position="float" orientation="portrait"><label>Figure 1.</label><caption><p>Habitus of <italic><tp:taxon-name><tp:taxon-name-part taxon-name-part-type="genus">Nitidotachinus</tp:taxon-name-part></tp:taxon-name></italic> spp. <bold>A</bold> <italic><tp:taxon-name><tp:taxon-name-part taxon-name-part-type="genus">Nitidotachinus</tp:taxon-name-part> <tp:taxon-name-part taxon-name-part-type="species">capillosus</tp:taxon-name-part></tp:taxon-name></italic> sp. n. <bold>B</bold> <italic><tp:taxon-name><tp:taxon-name-part taxon-name-part-type="genus">Nitidotachinus</tp:taxon-name-part> <tp:taxon-name-part taxon-name-part-type="species">brunneus</tp:taxon-name-part></tp:taxon-name></italic> sp. n. <bold>C</bold> <italic><tp:taxon-name><tp:taxon-name-part taxon-name-part-type="genus">Nitidotachinus</tp:taxon-name-part> <tp:taxon-name-part taxon-name-part-type="species">dui</tp:taxon-name-part></tp:taxon-name></italic> <bold>D</bold> <italic><tp:taxon-name><tp:taxon-name-part taxon-name-part-type="genus">Nitidotachinus</tp:taxon-name-part> <tp:taxon-name-part taxon-name-part-type="species">xiangi</tp:taxon-name-part></tp:taxon-name></italic> sp. n. <bold>E</bold> <italic><tp:taxon-name><tp:taxon-name-part taxon-name-part-type="genus">Nitidotachinus</tp:taxon-name-part> <tp:taxon-name-part taxon-name-part-type="species">anhuiensis</tp:taxon-name-part></tp:taxon-name></italic> sp. n. <bold>F</bold> <italic><tp:taxon-name><tp:taxon-name-part taxon-name-part-type="genus">Nitidotachinus</tp:taxon-name-part> <tp:taxon-name-part taxon-name-part-type="species">bini</tp:taxon-name-part></tp:taxon-name></italic>  sp. n. <bold>G</bold> <italic><tp:taxon-name><tp:taxon-name-part taxon-name-part-type="genus">Nitidotachinus</tp:taxon-name-part> <tp:taxon-name-part taxon-name-part-type="species">excellens</tp:taxon-name-part></tp:taxon-name></italic> <bold>H</bold> <italic><tp:taxon-name><tp:taxon-name-part taxon-name-part-type="genus">Nitidotachinus</tp:taxon-name-part> <tp:taxon-name-part taxon-name-part-type="species">excellens</tp:taxon-name-part> <tp:taxon-name-part taxon-name-part-type="subspecies">concolor</tp:taxon-name-part></tp:taxon-name></italic> (paratype). Scale: 2 mm.</p></caption><graphic xmlns:xlink="http://www.w3.org/1999/xlink" xlink:href="zookeys-447-087-g001.jpg" position="float" orientation="portrait" xlink:type="simple" id="oo_32912.jpg"/></fig></tp:treatment-sec></tp:taxon-treatment>
