# Supplementary material for: Review of Nitidotachinus Campbell (Staphylinidae, Tachyporinae) from Mainland China
Source: Zookeys. 2014 Oct 16;(447):87–107. doi: 10.3897/zookeys.447.8129 (PMC4205750; doi:10.3897/zookeys.447.8129)
Supplement: XML Treatment for Nitidotachinus bini [file zookeys.447.8129-treatment7.xml]

<!DOCTYPE tp:taxon-treatment
  PUBLIC "-//TaxonX//DTD Taxonomic Treatment Publishing DTD v0 20100105//EN" "tax-treatment-NSO.dtd">
<tp:taxon-treatment xmlns:tp="http://www.plazi.org/taxpub"><tp:treatment-meta><kwd-group><label>Taxon classification</label><kwd><named-content content-type="kingdom">Animalia</named-content></kwd><kwd><named-content content-type="order">Coleoptera</named-content></kwd><kwd><named-content content-type="family">Staphylinidae</named-content></kwd></kwd-group><mixed-citation publication-type="journal"><person-group><name><surname>Zheng</surname><given-names>Dan-Lin</given-names></name><name><surname>Li</surname><given-names>Li-Zhen</given-names></name><name><surname>Zhao</surname><given-names>Mei-Jun</given-names></name></person-group><article-title>Review of <italic><tp:taxon-name><tp:taxon-name-part taxon-name-part-type="genus">Nitidotachinus</tp:taxon-name-part></tp:taxon-name></italic> Campbell (<tp:taxon-name><tp:taxon-name-part taxon-name-part-type="family">Staphylinidae</tp:taxon-name-part></tp:taxon-name>, <tp:taxon-name><tp:taxon-name-part taxon-name-part-type="subfamily">Tachyporinae</tp:taxon-name-part></tp:taxon-name>) from Mainland China</article-title><source>Zookeys</source><day>16</day><month>10</month><year>2014</year><volume>2014</volume><issue>447</issue><fpage>87</fpage><lpage>107</lpage><pub-id pub-id-type="doi">10.3897/zookeys.447.8129</pub-id></mixed-citation></tp:treatment-meta><tp:nomenclature><tp:taxon-name>
                        <tp:taxon-name-part taxon-name-part-type="genus">Nitidotachinus</tp:taxon-name-part>
                        <tp:taxon-name-part taxon-name-part-type="species">bini</tp:taxon-name-part>
                        <object-id xmlns:xlink="http://www.w3.org/1999/xlink" content-type="zoobank" xlink:type="simple">http://zoobank.org/074B0938-76AB-4902-BC5F-59501D3FE5A7</object-id>
                    </tp:taxon-name><tp:taxon-status xmlns:xlink="http://www.w3.org/1999/xlink" xlink:type="simple">sp. n.</tp:taxon-status><xref ref-type="fig" rid="F1">Figs 1F</xref><xref ref-type="fig" rid="F7">, 7</xref></tp:nomenclature><tp:treatment-sec sec-type="Type specimens"><title>Type specimens.</title><p><bold>Holotype:</bold> <bold>China:</bold> male, Qingliangfeng Reserve (alt.1080m), Zhejiang Prov., 10.V.2005, Li-Long Zhu &amp; Li-Zhen Li leg. <bold>Paratypes:</bold> <bold>China:</bold> 3 males, 1 female, same data as holotype, but data from 8–10.V.2005; 1male, 2 females, Mt. Dapan Reserve (alt.550–800m), Pan’an County, Zhejiang Prov. 6–7.VI.2006, Li-Zhen Li &amp; Shan-jia Shen leg.</p></tp:treatment-sec><tp:treatment-sec sec-type="Description"><title>Description.</title><p><italic>Male</italic> (Fig. <xref ref-type="fig" rid="F1">1F</xref>): Body medium in size, 5.7–6.0 mm (total length); 2.8–2.9 mm; 2.5–2.8 mm (length of forebody). Color reddish brown with shine; head black, the 1st and 2nd segments of antennae, mouthparts, sides of pronotum, posterior margins of elytra, and legs light reddish brown.</p><p>Head 0.47 times as wide as pronotum. Surface finely and sparsely punctate, with dense and coarse microsculpture consisting of irregular meshes and transverse wave lines. Antennae long, reaching the apical third of elytra; the relative length of each segment from base to apex: 13.0 : 8.0 : 16.0 : 11.0 : 13.0 : 13.0 : 13.0 : 13.0 : 13.0 : 12.0 : 17.0; the 10th segment 1.60 times as long as wide. Maxillary palpus with relative lengths of 4th and 3rd segments: 16.5 : 9.0.</p><p>Pronotum 0.63 times as long as wide; microsculpture shallower and punctures slightly sparser than those on head.</p><p>Elytra in sutural length 0.67 times as long as wide; 1.05 times as long as the median length of pronotum; punctures coarser than, and microsculpture similar to those on pronotum.</p><p>Abdomen sparsely and finely punctate and pubescent, with minute microsculpture only at sides of third tergite.</p><p>Male: Fore tarsal segments I–IV dilated; the relative lengths of hind tarsal segments from base to apex: 15.0 : 5.0 : 4.5 : 4.0 : 9.0. Eighth tergite (Fig. <xref ref-type="fig" rid="F7">7C</xref>) 4-lobed; inner lobes separated from each other by a V-shaped emargination, much longer than outer lobes. Sixth sternite (Fig. <xref ref-type="fig" rid="F7">7A</xref>) slightly emarginate at middle in apical margin, with 6–8 short peg setae on each side of the emargination. Seventh sternite (Fig. <xref ref-type="fig" rid="F7">7B</xref>) subtriangularly depressed at middle in posterior part, roundly emarginated at middle in apical margin, symmetrically covered with some short peg setae in apical half of the depression, densely covered with long black spiniform setae on apical margin. Eighth sternite (Fig. <xref ref-type="fig" rid="F7">7D</xref>) 2-lobed, deeply incised between two lobes, the depth 0.30 times as long as the median length of sternite. Aedeagus (Figs <xref ref-type="fig" rid="F7">7G–H</xref>) with parameres longer than median lobe, tapered apicad.</p><fig id="F7" position="float" orientation="portrait"><label>Figure 7.</label><caption><p><italic><tp:taxon-name><tp:taxon-name-part taxon-name-part-type="genus">Nitidotachinus</tp:taxon-name-part> <tp:taxon-name-part taxon-name-part-type="species">bini</tp:taxon-name-part></tp:taxon-name></italic> sp. n. <bold>A</bold> male 6th sternite <bold>B</bold> male 7th sternite <bold>C</bold> male 8th tergite <bold>D</bold> male 8th sternite <bold>E</bold> female 8th tergite <bold>F</bold> female 8th sternite <bold>G</bold> aedeagus in lateral view <bold>H</bold> aedeagus in ventral view. Scale: 0.3 mm.</p></caption><graphic xmlns:xlink="http://www.w3.org/1999/xlink" xlink:href="zookeys-447-087-g007.jpg" position="float" orientation="portrait" xlink:type="simple" id="oo_32781.jpg"/></fig><p>Female: Fore tarsal segments I–IV normal. Eighth tergite (Fig. <xref ref-type="fig" rid="F7">7E</xref>) 4-lobed; inner lobes deeply separated with each other, about as long as outer lobes. Eighth sternite (Fig. <xref ref-type="fig" rid="F7">7F</xref>) 6-lobed; inner lobes distinctly separated from each other.</p></tp:treatment-sec><tp:treatment-sec sec-type="Distribution"><title>Distribution.</title><p>China (Zhejiang Province).</p></tp:treatment-sec><tp:treatment-sec sec-type="Remarks"><title>Remarks.</title><p>This new species is similar to <italic><tp:taxon-name><tp:taxon-name-part taxon-name-part-type="genus">Nitidotachinus</tp:taxon-name-part> <tp:taxon-name-part taxon-name-part-type="species">taiwanensis</tp:taxon-name-part></tp:taxon-name></italic>. But can be separated from it by the shape of peg setae area of male seventh sternite; female eighth tergite with emargination between the inner lobes is distinctly shallower than those between inner and outer lobes;  and parameres of aedeagus a little narrower in apical parts.</p></tp:treatment-sec><tp:treatment-sec sec-type="Etymology"><title>Etymology.</title><p>The specific name is named after the nick name of Xiao-bin Song.</p></tp:treatment-sec><tp:treatment-sec><!--Section generated to contain objects referenced in tp:taxon-treatment.--><fig id="F1" position="float" orientation="portrait"><label>Figure 1.</label><caption><p>Habitus of <italic><tp:taxon-name><tp:taxon-name-part taxon-name-part-type="genus">Nitidotachinus</tp:taxon-name-part></tp:taxon-name></italic> spp. <bold>A</bold> <italic><tp:taxon-name><tp:taxon-name-part taxon-name-part-type="genus">Nitidotachinus</tp:taxon-name-part> <tp:taxon-name-part taxon-name-part-type="species">capillosus</tp:taxon-name-part></tp:taxon-name></italic> sp. n. <bold>B</bold> <italic><tp:taxon-name><tp:taxon-name-part taxon-name-part-type="genus">Nitidotachinus</tp:taxon-name-part> <tp:taxon-name-part taxon-name-part-type="species">brunneus</tp:taxon-name-part></tp:taxon-name></italic> sp. n. <bold>C</bold> <italic><tp:taxon-name><tp:taxon-name-part taxon-name-part-type="genus">Nitidotachinus</tp:taxon-name-part> <tp:taxon-name-part taxon-name-part-type="species">dui</tp:taxon-name-part></tp:taxon-name></italic> <bold>D</bold> <italic><tp:taxon-name><tp:taxon-name-part taxon-name-part-type="genus">Nitidotachinus</tp:taxon-name-part> <tp:taxon-name-part taxon-name-part-type="species">xiangi</tp:taxon-name-part></tp:taxon-name></italic> sp. n. <bold>E</bold> <italic><tp:taxon-name><tp:taxon-name-part taxon-name-part-type="genus">Nitidotachinus</tp:taxon-name-part> <tp:taxon-name-part taxon-name-part-type="species">anhuiensis</tp:taxon-name-part></tp:taxon-name></italic> sp. n. <bold>F</bold> <italic><tp:taxon-name><tp:taxon-name-part taxon-name-part-type="genus">Nitidotachinus</tp:taxon-name-part> <tp:taxon-name-part taxon-name-part-type="species">bini</tp:taxon-name-part></tp:taxon-name></italic>  sp. n. <bold>G</bold> <italic><tp:taxon-name><tp:taxon-name-part taxon-name-part-type="genus">Nitidotachinus</tp:taxon-name-part> <tp:taxon-name-part taxon-name-part-type="species">excellens</tp:taxon-name-part></tp:taxon-name></italic> <bold>H</bold> <italic><tp:taxon-name><tp:taxon-name-part taxon-name-part-type="genus">Nitidotachinus</tp:taxon-name-part> <tp:taxon-name-part taxon-name-part-type="species">excellens</tp:taxon-name-part> <tp:taxon-name-part taxon-name-part-type="subspecies">concolor</tp:taxon-name-part></tp:taxon-name></italic> (paratype). Scale: 2 mm.</p></caption><graphic xmlns:xlink="http://www.w3.org/1999/xlink" xlink:href="zookeys-447-087-g001.jpg" position="float" orientation="portrait" xlink:type="simple" id="oo_32912.jpg"/></fig></tp:treatment-sec></tp:taxon-treatment>
