# Supplementary material for: Review of Nitidotachinus Campbell (Staphylinidae, Tachyporinae) from Mainland China
Source: Zookeys. 2014 Oct 16;(447):87–107. doi: 10.3897/zookeys.447.8129 (PMC4205750; doi:10.3897/zookeys.447.8129)
Supplement: XML Treatment for Nitidotachinus excellens [file zookeys.447.8129-treatment8.xml]

<!DOCTYPE tp:taxon-treatment
  PUBLIC "-//TaxonX//DTD Taxonomic Treatment Publishing DTD v0 20100105//EN" "tax-treatment-NSO.dtd">
<tp:taxon-treatment xmlns:tp="http://www.plazi.org/taxpub"><tp:treatment-meta><kwd-group><label>Taxon classification</label><kwd><named-content content-type="kingdom">Animalia</named-content></kwd><kwd><named-content content-type="order">Coleoptera</named-content></kwd><kwd><named-content content-type="family">Staphylinidae</named-content></kwd></kwd-group><mixed-citation publication-type="journal"><person-group><name><surname>Zheng</surname><given-names>Dan-Lin</given-names></name><name><surname>Li</surname><given-names>Li-Zhen</given-names></name><name><surname>Zhao</surname><given-names>Mei-Jun</given-names></name></person-group><article-title>Review of <italic><tp:taxon-name><tp:taxon-name-part taxon-name-part-type="genus">Nitidotachinus</tp:taxon-name-part></tp:taxon-name></italic> Campbell (<tp:taxon-name><tp:taxon-name-part taxon-name-part-type="family">Staphylinidae</tp:taxon-name-part></tp:taxon-name>, <tp:taxon-name><tp:taxon-name-part taxon-name-part-type="subfamily">Tachyporinae</tp:taxon-name-part></tp:taxon-name>) from Mainland China</article-title><source>Zookeys</source><day>16</day><month>10</month><year>2014</year><volume>2014</volume><issue>447</issue><fpage>87</fpage><lpage>107</lpage><pub-id pub-id-type="doi">10.3897/zookeys.447.8129</pub-id></mixed-citation></tp:treatment-meta><tp:nomenclature><tp:taxon-name>
                        <tp:taxon-name-part taxon-name-part-type="genus">Nitidotachinus</tp:taxon-name-part>
                        <tp:taxon-name-part taxon-name-part-type="species">excellens</tp:taxon-name-part>
                    </tp:taxon-name><tp:taxon-authority>(Bernhauer, 1938)</tp:taxon-authority><xref ref-type="fig" rid="F1">Figs 1G–H</xref><xref ref-type="fig" rid="F8">, 8</xref><xref ref-type="fig" rid="F9">, 9</xref><!--PageBreak--><!--PageBreak--><!--PageBreak--><!--PageBreak--><tp:nomenclature-citation-list><tp:nomenclature-citation><tp:taxon-name><tp:taxon-name-part taxon-name-part-type="genus">Tachinus</tp:taxon-name-part> <tp:taxon-name-part taxon-name-part-type="species">excellens</tp:taxon-name-part></tp:taxon-name><comment> Bernhauer, 1938: 23; <xref ref-type="bibr" rid="B9">Li and Chen 1990</xref>: 19; <xref ref-type="bibr" rid="B7">Li 1992</xref>: 55.</comment></tp:nomenclature-citation><tp:nomenclature-citation><tp:taxon-name><tp:taxon-name-part taxon-name-part-type="genus">Tachinus</tp:taxon-name-part> <tp:taxon-name-part taxon-name-part-type="species">exceliens</tp:taxon-name-part></tp:taxon-name><comment>: <xref ref-type="bibr" rid="B8">Li 1993</xref>: 43.</comment></tp:nomenclature-citation><tp:nomenclature-citation><tp:taxon-name><tp:taxon-name-part taxon-name-part-type="genus">Tachinus</tp:taxon-name-part> <tp:taxon-name-part taxon-name-part-type="species">sawadai</tp:taxon-name-part></tp:taxon-name><comment> Watanabe &amp; Shibata, 1961: 36; <xref ref-type="bibr" rid="B2">Campbell 1993</xref>: 531.</comment></tp:nomenclature-citation><tp:nomenclature-citation><tp:taxon-name><tp:taxon-name-part taxon-name-part-type="genus">Nitidotachinus</tp:taxon-name-part> <tp:taxon-name-part taxon-name-part-type="species">excellens</tp:taxon-name-part></tp:taxon-name><comment>: Campbell 1995: 45; <xref ref-type="bibr" rid="B5">Herman 2001</xref>: 850; <xref ref-type="bibr" rid="B16">Smetana 2004</xref>: 340; <xref ref-type="bibr" rid="B13">Schülke 2005</xref>: 170.</comment></tp:nomenclature-citation><tp:nomenclature-citation><tp:taxon-name><tp:taxon-name-part taxon-name-part-type="genus">Nitidotachinus</tp:taxon-name-part> <tp:taxon-name-part taxon-name-part-type="species">excellens</tp:taxon-name-part> <tp:taxon-name-part taxon-name-part-type="subspecies">concolor</tp:taxon-name-part></tp:taxon-name><comment> Schülke, 2000: 907. <bold>syn. n.</bold></comment></tp:nomenclature-citation></tp:nomenclature-citation-list></tp:nomenclature><tp:treatment-sec sec-type="Specimens examined"><title>Specimens examined.</title><p><bold>China:</bold> 5 males, 5 females Mt. Xiaowutai Reserve (alt. 1300–1600m), Wei County, Hebei Prov., 22.VIII.2005, Li-Zhen Li leg.; 1 male, 1 female, Jinhekou (alt. 1300m), Wei County, Hebei Prov., 23.VIII.2005, Li-Zhen Li leg.; 11 males, 10 females, Labahe Reserve (alt. 1900m), Tianquan County, Sichuan Prov., 29.VII.2006, Jia-Yao Hu and Liang Tang leg.; 1 male, 5 females, Labahe Reserve (alt. 2000m), Tianquan County, Sichuan Prov., 30.VII.2006, Jia-Yao Hu and Liang Tang leg.; 1 males, 1 females, Foping Conv. (alt. 1400–1800m), Shaanxi Prov., 19.VII.2004, Jia-Yao Hu, Liang Tang and Li-Long Zhu leg.; 1 male, ditto, but (alt.1250–1400m), 18.VII.2004; 1 female, Yangjiaping (alt.830m), Zhulu Couty, Hebei Prov., 4.VIII.2005, Li-Zhen Li leg.; 1 female (paratype), with labels as: CHINA: S-Sichuan 1999, Ya’an Prefecture, Shimian Co., Xiaoxiang Ling, Pass zw. Shimian u., Ganluo, 27 km SE Shimian, <named-content xmlns:xlink="http://www.w3.org/1999/xlink" content-type="dwc:verbatimCoordinates" xlink:type="simple">29°03N, 102°31E</named-content>, 2450m, Quellsumpf, Bachufer, 8. VII., leg. M/ Schülke (white) / Sammlung M. Schülke, Berlin (green) / PARATYPUS, <tp:taxon-name><tp:taxon-name-part taxon-name-part-type="genus">Nitidotachinus</tp:taxon-name-part> <tp:taxon-name-part taxon-name-part-type="species">exellens</tp:taxon-name-part> <tp:taxon-name-part taxon-name-part-type="infraspecific-rank">subspec.</tp:taxon-name-part> <tp:taxon-name-part taxon-name-part-type="subspecies">concolor</tp:taxon-name-part></tp:taxon-name> n., det. M. Schülke, 2000 (red).</p></tp:treatment-sec><tp:treatment-sec sec-type="Description"><title>Description.</title><p>Body (Fig. <xref ref-type="fig" rid="F1">1G–H</xref>) medium in size, 4.5–5.9 mm (total length); 3.1–3.4 mm (length of forebody). Color dark brown with shine; the first and second segments of antennae, mouthparts, sides and posterior margin of pronotum, posterior margins of elytra, and legs yellowish red.</p><p>Head 0.48 times as wide as pronotum. Surface finely and sparsely punctate, with dense and coarse microsculpture consisting of irregular meshes and transverse wave lines. Antennae moderately long, reaching the middle of elytra; the relative length of each segment from base to apex: 11.5 : 7.0 : 15.0 : 12.0 : 14.0 : 14.5 : 13.0 : 13.0 : 13.0 : 13.0 : 16.0; the tenth segment 1.73 times as long as wide. Maxillary palpus with relative lengths of 4th and 3rd segments: 15.5 : 8.0.</p><p>Pronotum 0.65 times as long as wide; microsculpture shallower and punctures much finer and sparser than those on head.</p><p>Elytra in sutural length 0.72 times as long as wide; 1.15 times as long as the median length of pronotum; punctures and microsculpture a little courser than those on pronotum.</p><!--PageBreak--><!--PageBreak--><p>Abdomen sparsely and finely punctate and pubescent, with minute microsculpture only at sides of third tergite.</p><p>Male: Fore tarsal segments I–IV dilated; the relative lengths of hind tarsal segments from base to apex: 14.0 : 7.5 : 5.0 : 4.0 : 10.0. Eighth tergite (Fig. <xref ref-type="fig" rid="F8">8C</xref>) 4-lobed; inner lobes separated from each other by a V-shaped emargination and distinctly longer than outer lobes. Sixth sternite (Fig. <xref ref-type="fig" rid="F8">8A</xref>) without short peg seta. Seventh sternite (Fig. <xref ref-type="fig" rid="F8">8B</xref>) subtriangularly depressed at middle in posterior part, roundly emarginated at middle in apical margin, symmetrically covered with sparse short peg setae in the depression before posterior margin, densely covered with long black spiniform setae on posterior margin. Eighth sternite (Fig. <xref ref-type="fig" rid="F8">8D</xref>) 2-lobed, deeply incised between two lobes, the depth 0.35 times as long as the median length of sternite. Aedeagus (Figs <xref ref-type="fig" rid="F8">8G–H</xref>) medium in size; parameres shorter than median lobe, each with a spindly projection near apex.</p><fig id="F8" position="float" orientation="portrait"><label>Figure 8.</label><caption><p><italic><tp:taxon-name><tp:taxon-name-part taxon-name-part-type="genus">Nitidotachinus</tp:taxon-name-part> <tp:taxon-name-part taxon-name-part-type="species">excellens</tp:taxon-name-part></tp:taxon-name></italic>. <bold>A</bold> male 6th sternite <bold>B</bold> male 7th sternite <bold>C</bold> male 8th tergite <bold>D</bold> male 8th sternite <bold>E</bold> female 8th tergite <bold>F</bold> female 8th sternite <bold>G</bold> aedeagus in lateral view <bold>H</bold> aedeagus in ventral view. Scale: 0.3 mm.</p></caption><graphic xmlns:xlink="http://www.w3.org/1999/xlink" xlink:href="zookeys-447-087-g008.jpg" position="float" orientation="portrait" xlink:type="simple" id="oo_32782.jpg"/></fig><fig id="F9" position="float" orientation="portrait"><label>Figure 9.</label><caption><p><italic><tp:taxon-name><tp:taxon-name-part taxon-name-part-type="genus">Nitidotachinus</tp:taxon-name-part> <tp:taxon-name-part taxon-name-part-type="species">excellens</tp:taxon-name-part></tp:taxon-name></italic>. <bold>A</bold> Pronotum, specimen collected from Labahe, Tianquan, Ya’an, Sichuan <bold>B</bold> ditto. Scale: 0.5 mm.</p></caption><graphic xmlns:xlink="http://www.w3.org/1999/xlink" xlink:href="zookeys-447-087-g009.jpg" position="float" orientation="portrait" xlink:type="simple" id="oo_32783.jpg"/></fig><p>Female (Fig. <xref ref-type="fig" rid="F8">8</xref>): Fore tarsal segments I–IV normal. Eighth tergite (Fig. <xref ref-type="fig" rid="F8">8E</xref>) 4-lobed; inner lobes relatively shallowly separated with each other, distinctly longer than outer lobes. Eighth sternite (Fig. <xref ref-type="fig" rid="F8">8F</xref>) 6-lobed; inner lobes almost fused with each other, slightly emarginate at middle in posterior margins.</p></tp:treatment-sec><tp:treatment-sec sec-type="Distribution"><title>Distribution.</title><p>China (Hebei, Shaanxi, Sichuan, Heilongjiang, Jilin, Liaoning, Beijing); Japan; Far East Russia; Korea.</p><fig id="F10" position="float" orientation="portrait"><label>Figure 10.</label><caption><p>Distribution of <italic><tp:taxon-name><tp:taxon-name-part taxon-name-part-type="genus">Nitidotachinus</tp:taxon-name-part></tp:taxon-name></italic> species from Mainland China: <bold>1</bold> <italic><tp:taxon-name><tp:taxon-name-part taxon-name-part-type="genus">Nitidotachinus</tp:taxon-name-part> <tp:taxon-name-part taxon-name-part-type="species">capillosus</tp:taxon-name-part></tp:taxon-name></italic> sp. n. <bold>2</bold> <italic><tp:taxon-name><tp:taxon-name-part taxon-name-part-type="genus">Nitidotachinus</tp:taxon-name-part> <tp:taxon-name-part taxon-name-part-type="species">brunneus</tp:taxon-name-part></tp:taxon-name></italic> sp. n. <bold>3</bold> <italic><tp:taxon-name><tp:taxon-name-part taxon-name-part-type="genus">Nitidotachinus</tp:taxon-name-part> <tp:taxon-name-part taxon-name-part-type="species">dui</tp:taxon-name-part></tp:taxon-name></italic> <bold>4</bold> <italic><tp:taxon-name><tp:taxon-name-part taxon-name-part-type="genus">Nitidotachinus</tp:taxon-name-part> <tp:taxon-name-part taxon-name-part-type="species">xiangi</tp:taxon-name-part></tp:taxon-name></italic> sp. n. <bold>5</bold> <italic><tp:taxon-name><tp:taxon-name-part taxon-name-part-type="genus">Nitidotachinus</tp:taxon-name-part> <tp:taxon-name-part taxon-name-part-type="species">anhuiensis</tp:taxon-name-part></tp:taxon-name></italic> sp. n. <bold>6</bold> <italic><tp:taxon-name><tp:taxon-name-part taxon-name-part-type="genus">Nitidotachinus</tp:taxon-name-part> <tp:taxon-name-part taxon-name-part-type="species">bini</tp:taxon-name-part></tp:taxon-name></italic> sp. n. <bold>7</bold> <italic><tp:taxon-name><tp:taxon-name-part taxon-name-part-type="genus">Nitidotachinus</tp:taxon-name-part> <tp:taxon-name-part taxon-name-part-type="species">excellens</tp:taxon-name-part></tp:taxon-name></italic>.</p></caption><graphic xmlns:xlink="http://www.w3.org/1999/xlink" xlink:href="zookeys-447-087-g010.jpg" position="float" orientation="portrait" xlink:type="simple" id="oo_32784.jpg"/></fig></tp:treatment-sec><tp:treatment-sec sec-type="Remarks"><title>Remarks.</title><p>This new species is similar to <italic><tp:taxon-name><tp:taxon-name-part taxon-name-part-type="genus">Nitidotachinus</tp:taxon-name-part> <tp:taxon-name-part taxon-name-part-type="species">impunctatus</tp:taxon-name-part></tp:taxon-name></italic> and <italic><tp:taxon-name><tp:taxon-name-part taxon-name-part-type="genus">Nitidotachinus</tp:taxon-name-part> <tp:taxon-name-part taxon-name-part-type="species">japonicus</tp:taxon-name-part></tp:taxon-name></italic>. But can be easily separated from them by the different shape of aedeagal parameres.</p></tp:treatment-sec><tp:treatment-sec sec-type="Comments"><title>Comments.</title><!--PageBreak--><p><italic><tp:taxon-name><tp:taxon-name-part taxon-name-part-type="genus">Nitidotachinus</tp:taxon-name-part> <tp:taxon-name-part taxon-name-part-type="species">excellens</tp:taxon-name-part> <tp:taxon-name-part taxon-name-part-type="subspecies">concolor</tp:taxon-name-part></tp:taxon-name></italic> was described by Schülke in 2000 from Xiaoxiang Ling, Shimian, Ya’an, Sichuan Province. The characters separating it from the nominal subspecies were mentioned to be almost total black pronotum, darker elytra and inner emargination of female eighth tergite slightly deeper and wider. Though a paratype (Fig. <xref ref-type="fig" rid="F1">1H</xref>) of it also shows the broad yellowish brown lateral margins on pronotum. With more material collected in recent years, those diagnosis characters mentioned above are now considered as variability within <italic><tp:taxon-name><tp:taxon-name-part taxon-name-part-type="genus">Nitidotachinus</tp:taxon-name-part> <tp:taxon-name-part taxon-name-part-type="species">excellens</tp:taxon-name-part></tp:taxon-name></italic> and the distribution gap between two subspecies are totally filled. Thus <italic><tp:taxon-name><tp:taxon-name-part taxon-name-part-type="genus">Nitidotachinus</tp:taxon-name-part> <tp:taxon-name-part taxon-name-part-type="species">excellens</tp:taxon-name-part> <tp:taxon-name-part taxon-name-part-type="subspecies">concolor</tp:taxon-name-part></tp:taxon-name></italic> has to be synonymized with <italic><tp:taxon-name><tp:taxon-name-part taxon-name-part-type="genus">Nitidotachinus</tp:taxon-name-part> <tp:taxon-name-part taxon-name-part-type="species">excellens</tp:taxon-name-part></tp:taxon-name></italic>, which is also fully agreed by M. Schülke (personal communication).</p></tp:treatment-sec><tp:treatment-sec><!--Section generated to contain objects referenced in tp:taxon-treatment.--><fig id="F1" position="float" orientation="portrait"><label>Figure 1.</label><caption><p>Habitus of <italic><tp:taxon-name><tp:taxon-name-part taxon-name-part-type="genus">Nitidotachinus</tp:taxon-name-part></tp:taxon-name></italic> spp. <bold>A</bold> <italic><tp:taxon-name><tp:taxon-name-part taxon-name-part-type="genus">Nitidotachinus</tp:taxon-name-part> <tp:taxon-name-part taxon-name-part-type="species">capillosus</tp:taxon-name-part></tp:taxon-name></italic> sp. n. <bold>B</bold> <italic><tp:taxon-name><tp:taxon-name-part taxon-name-part-type="genus">Nitidotachinus</tp:taxon-name-part> <tp:taxon-name-part taxon-name-part-type="species">brunneus</tp:taxon-name-part></tp:taxon-name></italic> sp. n. <bold>C</bold> <italic><tp:taxon-name><tp:taxon-name-part taxon-name-part-type="genus">Nitidotachinus</tp:taxon-name-part> <tp:taxon-name-part taxon-name-part-type="species">dui</tp:taxon-name-part></tp:taxon-name></italic> <bold>D</bold> <italic><tp:taxon-name><tp:taxon-name-part taxon-name-part-type="genus">Nitidotachinus</tp:taxon-name-part> <tp:taxon-name-part taxon-name-part-type="species">xiangi</tp:taxon-name-part></tp:taxon-name></italic> sp. n. <bold>E</bold> <italic><tp:taxon-name><tp:taxon-name-part taxon-name-part-type="genus">Nitidotachinus</tp:taxon-name-part> <tp:taxon-name-part taxon-name-part-type="species">anhuiensis</tp:taxon-name-part></tp:taxon-name></italic> sp. n. <bold>F</bold> <italic><tp:taxon-name><tp:taxon-name-part taxon-name-part-type="genus">Nitidotachinus</tp:taxon-name-part> <tp:taxon-name-part taxon-name-part-type="species">bini</tp:taxon-name-part></tp:taxon-name></italic>  sp. n. <bold>G</bold> <italic><tp:taxon-name><tp:taxon-name-part taxon-name-part-type="genus">Nitidotachinus</tp:taxon-name-part> <tp:taxon-name-part taxon-name-part-type="species">excellens</tp:taxon-name-part></tp:taxon-name></italic> <bold>H</bold> <italic><tp:taxon-name><tp:taxon-name-part taxon-name-part-type="genus">Nitidotachinus</tp:taxon-name-part> <tp:taxon-name-part taxon-name-part-type="species">excellens</tp:taxon-name-part> <tp:taxon-name-part taxon-name-part-type="subspecies">concolor</tp:taxon-name-part></tp:taxon-name></italic> (paratype). Scale: 2 mm.</p></caption><graphic xmlns:xlink="http://www.w3.org/1999/xlink" xlink:href="zookeys-447-087-g001.jpg" position="float" orientation="portrait" xlink:type="simple" id="oo_32912.jpg"/></fig></tp:treatment-sec><ref-list><ref id="B9"><mixed-citation xmlns:xlink="http://www.w3.org/1999/xlink" xlink:type="simple"><person-group><name name-style="western"><surname>Li</surname><given-names>J-K</given-names></name><name name-style="western"><surname>Chen</surname><given-names>P</given-names></name></person-group> (<year>1990</year>) <article-title>The fauna distribution of <tp:taxon-name><tp:taxon-name-part taxon-name-part-type="family">Staphylinidae</tp:taxon-name-part></tp:taxon-name> in Northeastern China.</article-title><source>Journal of Northeast Normal University</source><volume>1</volume>: <fpage>13</fpage>–<lpage>20</lpage>.</mixed-citation></ref><ref id="B7"><mixed-citation xmlns:xlink="http://www.w3.org/1999/xlink" xlink:type="simple"><person-group><name name-style="western"><surname>Li</surname><given-names>J-K</given-names></name></person-group> (<year>1992</year>) <source>The <tp:taxon-name><tp:taxon-name-part taxon-name-part-type="order">Coleoptera</tp:taxon-name-part></tp:taxon-name> fauna of Northeast China.</source><publisher-name>Jilin Education Publishing House</publisher-name>, <publisher-loc>Changchun</publisher-loc>, <size units="page">205 pp</size>.</mixed-citation></ref><ref id="B8"><mixed-citation xmlns:xlink="http://www.w3.org/1999/xlink" xlink:type="simple"><person-group><name name-style="western"><surname>Li</surname><given-names>J-K</given-names></name></person-group> (<year>1993</year>) <article-title>The rove beetles of Northeast China.</article-title> In: Li and Chen, <source>Studies on fauna and ecogeography of soil animal.</source><publisher-name>Northeast Normal University Press</publisher-name>, <publisher-loc>Changchun</publisher-loc>, <size units="page">265 pp</size>.</mixed-citation></ref><ref id="B2"><mixed-citation xmlns:xlink="http://www.w3.org/1999/xlink" xlink:type="simple"><person-group><name name-style="western"><surname>Campbell</surname><given-names>JM</given-names></name></person-group> (<year>1993</year>) <article-title>A review of the species of <italic><tp:taxon-name><tp:taxon-name-part taxon-name-part-type="genus">Nitidotachinus</tp:taxon-name-part></tp:taxon-name></italic> new genus (<tp:taxon-name><tp:taxon-name-part taxon-name-part-type="order">Coleoptera</tp:taxon-name-part></tp:taxon-name>: <tp:taxon-name><tp:taxon-name-part taxon-name-part-type="family">Staphylinidae</tp:taxon-name-part></tp:taxon-name>: <tp:taxon-name><tp:taxon-name-part taxon-name-part-type="subfamily">Tachyporinae</tp:taxon-name-part></tp:taxon-name>).</article-title><source>The Canadian Entomologist</source><volume>125</volume>: <fpage>521</fpage>–<lpage>548</lpage>. doi: <ext-link ext-link-type="doi" xlink:href="10.4039/Ent125521-3" xlink:type="simple">10.4039/Ent125521-3</ext-link></mixed-citation></ref><ref id="B5"><mixed-citation xmlns:xlink="http://www.w3.org/1999/xlink" xlink:type="simple"><person-group><name name-style="western"><surname>Herman</surname><given-names>LH</given-names></name></person-group> (<year>2001</year>) <article-title>Catalog of the <tp:taxon-name><tp:taxon-name-part taxon-name-part-type="family">Staphylinidae</tp:taxon-name-part></tp:taxon-name> (<tp:taxon-name><tp:taxon-name-part taxon-name-part-type="class">Insecta</tp:taxon-name-part></tp:taxon-name>: <tp:taxon-name><tp:taxon-name-part taxon-name-part-type="order">Coleoptera</tp:taxon-name-part></tp:taxon-name>). 1758 to the end of the second millennium. II. Tachyporine group.</article-title><source>Bulletin of the American Museum of Natural History</source><volume>265</volume>: <fpage>651</fpage>–<lpage>1066</lpage>.</mixed-citation></ref><ref id="B16"><mixed-citation xmlns:xlink="http://www.w3.org/1999/xlink" xlink:type="simple"><person-group><name name-style="western"><surname>Smetana</surname><given-names>A</given-names></name></person-group> (<year>2004</year>) <source><tp:taxon-name><tp:taxon-name-part taxon-name-part-type="family">Staphylinidae</tp:taxon-name-part></tp:taxon-name> (except <tp:taxon-name><tp:taxon-name-part taxon-name-part-type="subfamily">Pselaphinae</tp:taxon-name-part></tp:taxon-name> et <tp:taxon-name><tp:taxon-name-part taxon-name-part-type="subfamily">Scaphidiinae</tp:taxon-name-part></tp:taxon-name>). Catalogue of Palaearctic <tp:taxon-name><tp:taxon-name-part taxon-name-part-type="order">Coleoptera</tp:taxon-name-part></tp:taxon-name> Volume II. <tp:taxon-name><tp:taxon-name-part taxon-name-part-type="superfamily">Hydrophiloidea</tp:taxon-name-part></tp:taxon-name> – <tp:taxon-name><tp:taxon-name-part taxon-name-part-type="superfamily">Histeroidea</tp:taxon-name-part></tp:taxon-name> – <tp:taxon-name><tp:taxon-name-part taxon-name-part-type="superfamily">Staphylinoidea</tp:taxon-name-part></tp:taxon-name>.</source><publisher-name>Apollo books</publisher-name>, <publisher-loc>Steenstrup</publisher-loc>, <size units="page">942 pp</size>.</mixed-citation></ref><ref id="B13"><mixed-citation xmlns:xlink="http://www.w3.org/1999/xlink" xlink:type="simple"><person-group><name name-style="western"><surname>Schülke</surname><given-names>M</given-names></name></person-group> (<year>2005</year>) <article-title>Tachyporinen-Funde aus Nordost-China (<tp:taxon-name><tp:taxon-name-part taxon-name-part-type="order">Coleoptera</tp:taxon-name-part></tp:taxon-name>, <tp:taxon-name><tp:taxon-name-part taxon-name-part-type="family">Staphylinidae</tp:taxon-name-part></tp:taxon-name>, <tp:taxon-name><tp:taxon-name-part taxon-name-part-type="subfamily">Tachyporinae</tp:taxon-name-part></tp:taxon-name>).</article-title><source>Linzer biologische Beiträge</source><volume>37</volume>: <fpage>163</fpage>–<lpage>174</lpage>.</mixed-citation></ref></ref-list></tp:taxon-treatment>
